# Supplementary material for: A Bayesian Network approach to study the relationships between several neuromuscular performance measures and dynamic postural control in futsal players
Source: PLoS One. 2019 Jul 25;14(7):e0220065. doi: 10.1371/journal.pone.0220065 (PMC6657865; doi:10.1371/journal.pone.0220065)
Supplement: S1 File — (ARFF) [file pone.0220065.s002.arff]

@relation 'FAR-weka.filters.unsupervised.attribute.Remove-R40-weka.filters.supervised.attribute.Discretize-R23,34-precision6-weka.filters.unsupervised.attribute.Remove-R3,8,12,26,32,35,38'

@attribute PTCON-KF60_DOM numeric
@attribute Dominant-leg {Left,Right}
@attribute Stature_D {<180,>=180}
@attribute Body-mass numeric
@attribute PTCON-KF180_DOM numeric
@attribute PTCON-KF240_DOM numeric
@attribute PTCON-KE60_DOM numeric
@attribute PTCON-KE180_DOM numeric
@attribute PTCON-KE240_DOM numeric
@attribute PTECC-KF30_DOM numeric
@attribute PTECC-KF60_DOM numeric
@attribute PTECC-KF180_DOM numeric
@attribute PTECC-KE30_DOM numeric
@attribute PTECC-KE60_DOM numeric
@attribute PTECC-KE180_DOM numeric
@attribute PTISOM-HipAbd-DOM numeric
@attribute PTISOM-HipAdd-DOM numeric
@attribute CS-NF numeric
@attribute CS-WF numeric
@attribute CS-ML {'\'(-inf-8.796857]\'','\'(8.796857-inf)\''}
@attribute CS-AP numeric
@attribute CS-CD numeric
@attribute ROM-HFKF_DOM_D {<127,>=127}
@attribute ROM-HFKE_DOM numeric
@attribute ROM-HABD_DOM numeric
@attribute ROM-HIR_DOM numeric
@attribute ROM-HER_DOM numeric
@attribute ROM-HE_DOM_D {<9,9_14,>14}
@attribute ROM-KF_DOM {'\'(-inf-132.5]\'','\'(132.5-inf)\''}
@attribute ROM-AKDFKE_DOM_D {<31,>=31}
@attribute ROM-AKDFKF_DOM numeric
@attribute Y-Balance_DOM {Low_Risk,Moderate_Risk}

@data
98.6,Left,<180,75.8,78,85.3,162.3,85,82.4,115.8,85,120,240.3,243.7,285.7,2.46504,2.62467,6.761356,3.474737,'\'(-inf-8.796857]\'',6.315914,8.21815,<127,63,37,41,51,9_14,'\'(-inf-132.5]\'',>=31,36,Moderate_Risk
131.8,Right,<180,71,113.6,105.2,266.2,188.5,161.6,108.5,85.3,102,238.2,230,224,3.196479,3.323239,4.96316,4.581254,'\'(-inf-8.796857]\'',7.136066,7.117482,>=127,69,46,26,50,9_14,'\'(-inf-132.5]\'',>=31,38,Low_Risk
113.9,Right,<180,72.5,96,93.7,225.4,164.6,142.1,95.9,81.8,75.8,253.8,253.6,225.5,2.45931,2.558621,7.687827,4.123015,'\'(-inf-8.796857]\'',7.668918,9.577507,<127,79,59,30,60,9_14,'\'(-inf-132.5]\'',<31,26,Moderate_Risk
99.7,Right,>=180,68.2,90.7,91,182.7,123.7,114.7,104.1,97.8,105.5,253.3,266,190.1,3.182551,3.282258,8.038066,5.121485,'\'(-inf-8.796857]\'',9.824834,8.736125,>=127,60,54,39,56,>14,'\'(132.5-inf)\'',>=31,36,Low_Risk
120.8,Right,<180,73.8,109,104.7,216.4,174.2,163.4,197.4,138.7,151.1,114.6,118.2,84.5,3.052846,2.73103,6.581018,5.114834,'\'(-inf-8.796857]\'',6.288819,9.568109,>=127,75,64,41,58,9_14,'\'(-inf-132.5]\'',<31,30,Moderate_Risk
78.9,Left,<180,66.4,122.6,109,196.6,146.7,130,103.6,87.3,71.5,251.1,217,173,2.748494,3.631777,9.571997,9.278405,'\'(8.796857-inf)\'',8.562972,10.373104,>=127,56,49,40,51,9_14,'\'(-inf-132.5]\'',<31,24,Moderate_Risk
87.3,Right,<180,67.7,84.1,84.6,151.5,117.7,103.3,93,85.4,79.7,204.8,180.9,155.5,2.803545,2.095273,8.27174,4.414417,'\'(-inf-8.796857]\'',6.578662,7.544965,>=127,67,57,44,62,<9,'\'(132.5-inf)\'',>=31,51,Low_Risk
85.4,Right,<180,66.8,69.4,68.9,191.3,119.5,102.6,93.4,72,100.8,243.9,233.1,248.8,3.141467,4.402695,6.413876,4.869625,'\'(-inf-8.796857]\'',8.949572,9.836346,>=127,76,62,43,52,>14,'\'(-inf-132.5]\'',<31,26,Low_Risk
122.4,Right,<180,77,159.5,113.6,241.8,159.5,154.2,149.4,78.1,114.2,274,209.6,200.4,3.036364,3.402597,4.760925,4.617408,'\'(-inf-8.796857]\'',7.235409,8.772492,>=127,75,70,50,60,9_14,'\'(132.5-inf)\'',>=31,39,Low_Risk
102.5,Right,<180,63.6,52.2,153.4,238.7,166.2,156.8,253.8,136.1,110.9,100.9,106,82.3,2.81,2.94,5.442046,4.930573,'\'(-inf-8.796857]\'',6.697189,9.304543,>=127,67,68,40,68,>14,'\'(132.5-inf)\'',>=31,45,Low_Risk
87.1,Right,<180,67.4,73.6,77.4,142.2,101.7,92.6,86.2,83.4,87.1,214.7,196.5,151.6,2.737389,2.60089,3.219671,3.182779,'\'(-inf-8.796857]\'',5.340897,8.396237,>=127,79,73,33,49,<9,'\'(-inf-132.5]\'',<31,32,Moderate_Risk
106.2,Right,>=180,74.3,96,98.9,199.7,140.3,125.3,128,113.9,133,306.5,308.4,258.7,2.858681,2.604307,5.556368,3.366225,'\'(-inf-8.796857]\'',5.928281,7.323147,>=127,88,57,27,60,<9,'\'(132.5-inf)\'',>=31,42,Moderate_Risk
89.2,Right,<180,75.6,62.9,86.4,155.7,86.1,121.5,83.3,61.6,87.5,146,188.3,181.7,2.808201,2.939815,6.038669,3.396991,'\'(-inf-8.796857]\'',7.604189,9.782129,>=127,81,64,61,55,<9,'\'(132.5-inf)\'',>=31,40,Low_Risk
104.3,Right,<180,67.2,103.1,82.4,208.1,141.3,127.9,117.7,93.6,116.9,294.3,277,262,3.512649,3.541667,5.77553,5.215763,'\'(-inf-8.796857]\'',7.628702,9.329684,>=127,69,41,41,51,>14,'\'(-inf-132.5]\'',<31,30,Low_Risk
128.4,Right,>=180,74,98.9,113.8,229.7,156.9,159.5,128.3,102.6,128.4,259.4,258.2,282.2,3.228378,3.253378,5.429186,4.460071,'\'(-inf-8.796857]\'',6.87869,7.644946,>=127,62,63,31,51,>14,'\'(132.5-inf)\'',>=31,41,Low_Risk
167.6,Right,<180,74,84.3,181.7,172.2,160,181.7,92.8,69.3,119.6,175.7,209.2,213.3,2.187162,2.358108,6.71982,3.460289,'\'(-inf-8.796857]\'',6.400577,8.090745,<127,88,55,49,37,9_14,'\'(-inf-132.5]\'',>=31,31,Low_Risk
114.3,Right,>=180,85.7,85.8,119.2,248.6,134.8,127.6,149.2,121.5,164.9,245.4,260.1,224,1.975496,2.197783,3.923274,5.73227,'\'(-inf-8.796857]\'',8.632035,10.220245,<127,75,64,44,53,9_14,'\'(-inf-132.5]\'',>=31,38,Moderate_Risk
133.2,Right,>=180,72.5,129.6,132.2,262.4,173.2,158.9,130.3,114.3,130.9,303.3,263.1,265.4,2.753793,3.265517,4.576413,5.468308,'\'(-inf-8.796857]\'',8.386352,10.209789,<127,77,64,38,53,9_14,'\'(-inf-132.5]\'',>=31,50,Moderate_Risk
69.2,Right,<180,74.2,46,45.7,170.4,128.8,110.4,70.6,63.7,50.3,142.9,195,150.4,2.693396,2.132075,4.884482,5.892533,'\'(8.796857-inf)\'',7.513954,14.674007,<127,59,52,24,47,9_14,'\'(-inf-132.5]\'',>=31,36,Moderate_Risk
102.4,Right,<180,69,83.1,77.8,175.7,116.6,109.6,96.5,82.2,102.5,213.2,221.4,206,2.939855,2.94,4.199695,1.613669,'\'(8.796857-inf)\'',7.461949,18.785367,<127,71,48,35,64,<9,'\'(-inf-132.5]\'',<31,33,Moderate_Risk
108.8,Right,<180,77,118.5,93.6,242.5,155.4,136,120.7,75.9,120.7,230.4,262.8,253.8,3.050649,2.808442,2.698584,1.445343,'\'(-inf-8.796857]\'',7.069316,9.766894,>=127,96,65,51,70,>14,'\'(132.5-inf)\'',>=31,47,Low_Risk
108.3,Left,<180,70,114.9,103.3,183.2,149,150.9,123,104.3,125.3,287.9,275,177.2,3.274286,2.764286,3.114198,0.859699,'\'(-inf-8.796857]\'',4.662106,6.347924,<127,62,57,41,50,9_14,'\'(-inf-132.5]\'',>=31,37,Moderate_Risk
113.5,Right,<180,72,135.1,134.1,227.3,183.5,173.4,150.8,104.7,125.2,290.2,241,244.2,3.213194,3.70625,1.666861,1.186706,'\'(8.796857-inf)\'',7.362511,10.911492,>=127,80,60,39,45,9_14,'\'(-inf-132.5]\'',>=31,33,Moderate_Risk
86.9,Right,>=180,86.9,74,61.4,83.4,71.5,68.3,57.4,46.2,88.1,55.5,63.9,52.6,3.059264,2.002301,4.130186,5.631028,'\'(-inf-8.796857]\'',7.767266,8.192467,>=127,71,59,38,61,>14,'\'(132.5-inf)\'',>=31,41,Low_Risk
92.2,Right,<180,70.2,85.7,68.6,171.3,128.1,116.3,85.2,75.5,85,162.6,158.4,154,2.792735,2.478632,6.662305,3.3755,'\'(-inf-8.796857]\'',6.219518,6.417948,>=127,73,65,43,65,>14,'\'(132.5-inf)\'',>=31,37,Low_Risk
143.9,Right,>=180,84.4,131.9,141.2,280.6,173.3,177.6,150.7,102.2,165.2,334.8,311.9,318.7,3.048578,2.9609,15.13094,12.011578,'\'(8.796857-inf)\'',12.942907,16.457926,>=127,85,66,47,48,>14,'\'(-inf-132.5]\'',<31,33,Moderate_Risk
101.7,Left,<180,72.2,118,108.3,173,149,132.5,138,77.6,123.7,223.5,234,217.2,2.929363,3.189751,14.589105,6.4278,'\'(-inf-8.796857]\'',8.04781,7.189764,>=127,86,63,43,59,<9,'\'(-inf-132.5]\'',<31,34,Low_Risk
128.5,Right,<180,81.4,121,81,256.3,207.6,192.1,130.2,124.2,152.1,312.4,305.2,251.1,2.467445,2.262285,13.496854,6.363386,'\'(-inf-8.796857]\'',8.268156,11.417039,>=127,88,75,49,60,9_14,'\'(132.5-inf)\'',>=31,32,Low_Risk
99.3,Left,<180,63.9,124.9,91.7,193.6,135.5,113.6,118.9,93.7,114.4,235.2,232.8,210.6,2.753521,3.143975,5.403266,6.412278,'\'(-inf-8.796857]\'',8.782915,12.37578,>=127,81,55,37,45,9_14,'\'(132.5-inf)\'',<31,37,Low_Risk
114,Right,>=180,78,117.4,124.9,191.2,138.2,144.3,139.5,95.6,146.2,241.2,218.5,205.7,2.792949,2.623077,8.060559,5.456517,'\'(-inf-8.796857]\'',6.946054,6.983646,>=127,70,59,38,38,<9,'\'(-inf-132.5]\'',>=31,36,Moderate_Risk
104.4,Right,<180,72.5,80.7,74.2,154.6,81,81.1,102.9,91.1,120.5,262.1,283.5,239.6,2.723448,3.475862,4.683346,3.753301,'\'(-inf-8.796857]\'',6.40738,7.53686,<127,78,69,51,70,<9,'\'(-inf-132.5]\'',<31,30,Moderate_Risk
87.1,Right,<180,61.9,77.6,81.8,161.8,129.5,117.2,103.2,72.5,105.1,161,165.8,153.2,2.610662,3.28433,5.570321,4.702395,'\'(-inf-8.796857]\'',7.877238,9.755337,<127,81,46,34,56,<9,'\'(-inf-132.5]\'',>=31,42,Moderate_Risk
116.8,Right,>=180,84.6,87.5,96.8,209.4,128.4,138.3,163.7,111.2,143.7,334,372.6,264.6,2.54669,3.676123,8.697759,8.115349,'\'(8.796857-inf)\'',10.724551,15.128617,<127,69,50,49,68,<9,'\'(-inf-132.5]\'',<31,26,Moderate_Risk
92.3,Left,>=180,79,69.4,70.8,151.7,126,99.1,88,74.3,107.9,263.5,270.5,241.5,2.817722,3.409494,6.607442,1.263938,'\'(8.796857-inf)\'',8.367937,10.594737,<127,60,60,45,58,<9,'\'(-inf-132.5]\'',>=31,39,Moderate_Risk
77.8,Right,<180,66,90.4,50.3,198.7,140.5,143.2,72.1,70.2,96.1,220.4,238.1,248.3,2.997727,3.776515,8.173546,3.58819,'\'(-inf-8.796857]\'',8.248579,11.463357,>=127,100,69,44,59,<9,'\'(-inf-132.5]\'',>=31,45,Moderate_Risk
104.3,Left,<180,77.1,92.3,82.9,223.6,111.6,104.7,141.6,106.7,158.4,338.3,337.4,357.8,3.897536,4.111543,6.564681,5.970626,'\'(-inf-8.796857]\'',9.839746,9.300694,>=127,80,59,43,60,9_14,'\'(-inf-132.5]\'',>=31,36,Low_Risk
78.4,Right,>=180,68.5,63.5,79.3,166.2,89.2,90,116.8,98.7,83.8,274.3,265.4,215.7,2.672993,2.219708,7.426861,9.982952,'\'(8.796857-inf)\'',9.621419,11.844404,<127,61,47,50,47,<9,'\'(-inf-132.5]\'',<31,31,Moderate_Risk
93.3,Right,<180,70.9,76.5,84.1,84.6,73.1,64.1,82.7,61.6,79.6,93.3,86.4,61.7,2.248942,2.440762,7.765312,3.502739,'\'(-inf-8.796857]\'',6.842781,8.611634,>=127,80,67,55,59,>14,'\'(-inf-132.5]\'',>=31,30,Moderate_Risk
124.8,Right,>=180,81.4,99.9,120.1,255.3,174.9,161.1,177.1,154.2,171.4,284.2,274.9,262.9,2.644963,2.7414,4.230593,3.738827,'\'(-inf-8.796857]\'',5.387049,7.794426,>=127,99,73,48,57,>14,'\'(132.5-inf)\'',<31,22,Moderate_Risk
104.1,Right,<180,70.5,100.3,89.2,179.7,140.2,136.3,99.5,90.6,104.3,217.4,219.9,188.6,2.787234,3.395745,5.959834,6.045033,'\'(-inf-8.796857]\'',6.99453,9.114192,>=127,77,55,40,56,9_14,'\'(132.5-inf)\'',>=31,32,Low_Risk
118.7,Right,<180,80.8,99.1,96.5,163.1,112.5,101.3,135.6,120,117.3,280.8,235.3,193.4,2.251856,2.086634,5.746329,4.01177,'\'(-inf-8.796857]\'',6.874715,8.745999,<127,82,61,47,70,9_14,'\'(132.5-inf)\'',>=31,35,Low_Risk
100.5,Right,<180,69.3,87.5,74.9,189.3,118,96.7,90.3,71.3,114.3,206.7,215.3,195.4,2.7886,2.732323,5.039671,2.036944,'\'(-inf-8.796857]\'',6.850556,6.880506,>=127,73,53,49,62,>14,'\'(-inf-132.5]\'',<31,31,Low_Risk
132.6,Left,>=180,79.8,127.2,99.1,237,150,128.3,166.8,152,146.9,352.8,323,290.9,2.588972,2.602757,5.07086,2.892664,'\'(-inf-8.796857]\'',5.83312,7.787775,<127,70,51,45,59,>14,'\'(-inf-132.5]\'',>=31,44,Moderate_Risk
135.2,Right,<180,70.7,117.2,140.9,251,173.7,154.7,132.2,124.6,130.7,326.4,309.7,281.8,2.87553,3.390382,5.662418,3.959436,'\'(-inf-8.796857]\'',7.655502,8.865273,>=127,60,60,43,41,>14,'\'(-inf-132.5]\'',>=31,29,Low_Risk
54.1,Right,<180,58,36.5,43,116.8,75.8,87.3,65.9,63.2,67.8,117.6,139.1,130.3,2.37069,2.477586,7.709723,5.636193,'\'(8.796857-inf)\'',9.113546,11.244293,<127,75,46,34,57,<9,'\'(-inf-132.5]\'',<31,35,Moderate_Risk
