# Supplementary material for: A Bayesian Network approach to study the relationships between several neuromuscular performance measures and dynamic postural control in futsal players
Source: PLoS One. 2019 Jul 25;14(7):e0220065. doi: 10.1371/journal.pone.0220065 (PMC6657865; doi:10.1371/journal.pone.0220065)
Supplement: S2 File — (ARFF) [file pone.0220065.s003.arff]

@relation 'FAR-weka.filters.unsupervised.attribute.Remove-R43-weka.filters.supervised.attribute.Discretize-R38-precision6-weka.filters.unsupervised.attribute.Remove-R7,11-weka.filters.unsupervised.attribute.Remove-R17-weka.filters.unsupervised.attribute.Remove-R18-weka.filters.unsupervised.attribute.Remove-R19-weka.filters.unsupervised.attribute.Remove-R20-weka.filters.unsupervised.attribute.Remove-R23-weka.filters.unsupervised.attribute.Remove-R29-weka.filters.unsupervised.attribute.Remove-R31-weka.filters.unsupervised.attribute.Remove-R32'

@attribute PTCON-KF60_NODOM numeric
@attribute Dominant-leg {Left,Right}
@attribute Stature numeric
@attribute Body-mass numeric
@attribute PTCON-KF180_NODOM numeric
@attribute PTCON-KF240_NODOM numeric
@attribute PTCON-KE60_NODOM numeric
@attribute PTCON-KE180_NODOM numeric
@attribute PTCON-KE240_NODOM numeric
@attribute PTECC-KF30_NODOM numeric
@attribute PTECC-KF60_NODOM numeric
@attribute PTECC-KF180_NODOM numeric
@attribute PTECC-KE30_NODOM numeric
@attribute PTECC-KE60_NODOM numeric
@attribute PTECC-KE180_NODOM numeric
@attribute PTISOM-HipAbd-NODOM numeric
@attribute PTISOM-HipAdd-NODOM_D {<3,>=3}
@attribute CS-NF_D {<6.75,>=6.75}
@attribute CS-WF_D {<5,>=5}
@attribute CS-ML_D {<8.3,>=8.3}
@attribute CS-AP numeric
@attribute CS-CD numeric
@attribute ROM-HFKF_NODOM_D {<130,>=130}
@attribute ROM-HFKE_NODOM numeric
@attribute ROM-HABD_NODOM numeric
@attribute ROM-HIR_NODOM numeric
@attribute ROM-HER_NODOM numeric
@attribute ROM-HE_NODOM numeric
@attribute ROM-KF_NODOM_D {<122,>=122}
@attribute ROM-AKDFKE_NODOM {'\'(-inf-30.5]\'','\'(30.5-inf)\''}
@attribute ROM-AKDFKF_NODOM_D {<34,>=34}
@attribute Y-Balance_NODOM {Low_Risk,Moderate_Risk}

@data
87.9,Left,174,75.8,61.2,65.1,167.7,107.5,92.2,83.4,86.6,97.6,165.2,138.7,168.6,2.337071,<3,<6.75,<5,<8.3,6.315914,8.21815,<130,63,37,45,31,12,<122,'\'(30.5-inf)\'',<34,Moderate_Risk
115.7,Right,172,71,117.7,88.5,258.3,188.1,159.9,79.1,83.7,88.4,260.9,236.9,191.6,2.635211,<3,<6.75,<5,<8.3,7.136066,7.117482,<130,70,51,25,47,9,<122,'\'(30.5-inf)\'',>=34,Low_Risk
98.2,Right,174.9,72.5,101.3,80.7,222.1,155.5,138.4,61.6,71.6,69.2,217.9,212.3,174.4,2.748966,<3,>=6.75,<5,<8.3,7.668918,9.577507,<130,87,50,31,50,14,<122,'\'(-inf-30.5]\'',<34,Moderate_Risk
118.2,Right,181.4,68.2,108.9,111.2,227.1,157.3,151.1,121.8,127.1,127.5,270.1,245,237.4,2.242669,<3,>=6.75,>=5,<8.3,9.824834,8.736125,>=130,69,53,39,56,27,>=122,'\'(30.5-inf)\'',<34,Low_Risk
98.2,Right,174.6,73.8,95.1,92.6,191.3,150.7,122.6,158.2,126.8,60.5,139.3,83.7,71.6,2.690379,<3,<6.75,>=5,<8.3,6.288819,9.568109,>=130,80,61,41,55,13,>=122,'\'(-inf-30.5]\'',<34,Moderate_Risk
88.5,Left,175.3,66.4,116.3,104.7,189.2,137.9,113.8,94.6,112.4,96.1,213.3,219.1,222,3.388554,>=3,>=6.75,>=5,>=8.3,8.562972,10.373104,>=130,57,50,38,40,14,>=122,'\'(-inf-30.5]\'',<34,Moderate_Risk
75.7,Right,172.2,67.7,69.2,80,152,101.3,98.4,67.4,66.7,69.2,213.3,173.7,186.3,2.564254,<3,>=6.75,<5,<8.3,6.578662,7.544965,>=130,75,59,51,61,8,>=122,'\'(30.5-inf)\'',>=34,Low_Risk
59.3,Right,167.5,66.8,53.4,40,181,114,104.1,104,101,110.6,206.1,192.3,222.2,2.944611,>=3,<6.75,<5,<8.3,8.949572,9.836346,>=130,83,61,46,47,19,>=122,'\'(30.5-inf)\'',<34,Low_Risk
112.8,Right,175.9,77,87.3,86,220.6,145.8,133.3,140.9,143.1,118.7,294.9,253.3,204.6,2.674675,>=3,<6.75,<5,<8.3,7.235409,8.772492,<130,76,67,49,55,9,>=122,'\'(30.5-inf)\'',<34,Low_Risk
79.7,Right,172.3,63.6,72.4,56.8,192,137.8,129.8,211.1,220.4,105.2,102.2,93.3,68.2,2.7,<3,<6.75,<5,<8.3,6.697189,9.304543,>=130,71,70,49,51,19,>=122,'\'(30.5-inf)\'',>=34,Low_Risk
89,Right,167.3,67.4,75.8,73.4,146.3,92.5,78,96,101.6,98,206.8,220.4,182.9,2.445104,<3,<6.75,<5,<8.3,5.340897,8.396237,>=130,85,68,31,50,0,>=122,'\'(-inf-30.5]\'',<34,Moderate_Risk
81.2,Right,182.1,74.3,73.1,70.1,203.8,145,122,91.1,91.1,109.2,249.2,260.4,275.4,2.4179,<3,<6.75,<5,<8.3,5.928281,7.323147,>=130,87,51,28,46,-4,>=122,'\'(30.5-inf)\'',>=34,Low_Risk
99.8,Right,179.3,75.6,81.1,110.4,193.4,140.5,143.6,120.5,133.2,137.1,274.5,278.7,263.2,2.368386,<3,<6.75,<5,>=8.3,7.604189,9.782129,>=130,87,66,47,57,4,>=122,'\'(30.5-inf)\'',>=34,Low_Risk
107.7,Right,176.4,67.2,101.4,92.3,204.5,128.1,123.3,114.7,116.3,103.1,263.7,267.1,238.9,3.61756,>=3,<6.75,>=5,<8.3,7.628702,9.329684,>=130,71,42,35,47,21,<122,'\'(-inf-30.5]\'',<34,Moderate_Risk
114.7,Right,181.3,74,126.5,101.6,202.3,136.8,134.8,116.2,122.4,133.6,271.7,267.3,238,3.198649,<3,<6.75,<5,<8.3,6.87869,7.644946,>=130,61,64,30,68,18,<122,'\'(30.5-inf)\'',>=34,Low_Risk
98,Right,174,74,86.1,87.1,191.1,169.5,160.4,98.9,113.6,110.1,254.3,225.6,241.8,2.444595,<3,<6.75,<5,<8.3,6.400577,8.090745,<130,79,60,33,38,12,<122,'\'(30.5-inf)\'',<34,Low_Risk
111.2,Right,194.4,85.7,102.6,132.3,227.5,162,154.4,142.1,156.2,155.5,268.1,282.9,294.1,2.281797,<3,<6.75,>=5,<8.3,8.632035,10.220245,<130,65,69,48,62,14,<122,'\'(30.5-inf)\'',<34,Moderate_Risk
113.9,Right,187,72.5,108.8,86.8,266.5,196.8,186.3,123.1,129.8,123.1,352.4,303.2,301.3,2.613793,>=3,<6.75,>=5,<8.3,8.386352,10.209789,<130,75,49,44,50,13,<122,'\'(30.5-inf)\'',>=34,Moderate_Risk
81.2,Right,173.1,74.2,49.5,43.5,125.7,102.4,85,79.9,89.5,93.2,84.3,115.5,120.1,2.049191,<3,<6.75,>=5,>=8.3,7.513954,14.674007,<130,59,46,29,48,13,<122,'\'(30.5-inf)\'',<34,Moderate_Risk
94.4,Right,170.6,69,77.4,82.2,190.7,128.3,114.9,101.2,85.4,87.5,220.6,209.1,197.6,2.73913,>=3,<6.75,<5,>=8.3,7.461949,18.785367,<130,71,42,35,49,7,<122,'\'(-inf-30.5]\'',<34,Moderate_Risk
113.2,Right,177.4,77,96.5,107.8,240.7,171.7,156.9,121.8,126.4,119.3,249.9,270.5,250,2.624026,<3,<6.75,<5,<8.3,7.069316,9.766894,>=130,95,72,48,70,21,>=122,'\'(30.5-inf)\'',>=34,Low_Risk
93.4,Left,171,70,93.6,109.6,190.9,164.1,141.7,106.6,108.9,118.8,286.5,251.4,246,3.035714,>=3,<6.75,<5,<8.3,4.662106,6.347924,<130,55,60,51,51,12,<122,'\'(-inf-30.5]\'',<34,Moderate_Risk
118,Right,171,72,112.3,115.9,234.7,174.1,168.4,131.4,136.3,127.2,304.2,287.9,341.6,3.059722,>=3,<6.75,<5,>=8.3,7.362511,10.911492,<130,85,53,27,66,11,<122,'\'(30.5-inf)\'',<34,Moderate_Risk
63.5,Right,179.6,86.9,38.5,47.7,133.3,88.1,94.6,74.4,79.7,89.1,153.4,152.8,99.1,2.326812,<3,<6.75,>=5,<8.3,7.767266,8.192467,>=130,74,59,35,65,26,>=122,'\'(30.5-inf)\'',>=34,Low_Risk
98.3,Right,168.9,70.2,84.2,98.7,161.8,127.5,121.4,116.1,121.4,128.7,226.5,219.1,181.4,2.819088,<3,<6.75,<5,<8.3,6.219518,6.417948,>=130,76,59,39,64,29,>=122,'\'(30.5-inf)\'',>=34,Low_Risk
116.3,Right,179.6,84.4,108.1,98.9,161.1,121.1,116.8,152.4,145.6,145,231.2,233.2,209.1,2.993483,<3,>=6.75,>=5,>=8.3,12.942907,16.457926,>=130,85,59,47,41,17,<122,'\'(-inf-30.5]\'',<34,Moderate_Risk
148.3,Left,168.2,72.2,80.5,81.5,160.1,150.4,133.3,111.9,115.2,108,241.6,234,211.6,3.018698,>=3,>=6.75,>=5,<8.3,8.04781,7.189764,>=130,82,69,44,48,0,<122,'\'(-inf-30.5]\'',<34,Moderate_Risk
110.5,Right,179.4,81.4,124.2,103.5,218.6,166.1,128.7,94,92.3,108.3,276.5,286.7,222.8,2.637592,<3,>=6.75,>=5,>=8.3,8.268156,11.417039,>=130,94,65,44,55,10,>=122,'\'(30.5-inf)\'',<34,Moderate_Risk
93.7,Left,170,63.9,126.2,99.1,189.4,143.5,129.2,111.9,115.2,108,241.6,234,211.6,2.823161,<3,<6.75,>=5,<8.3,8.782915,12.37578,>=130,85,53,31,50,12,>=122,'\'(30.5-inf)\'',>=34,Low_Risk
81.8,Right,183,78,86.2,81.5,171.8,123.7,129.6,82,83.5,83.4,212.1,230.7,230.1,2.529038,<3,>=6.75,>=5,<8.3,6.946054,6.983646,>=130,71,49,34,51,7,<122,'\'(30.5-inf)\'',<34,Moderate_Risk
97.6,Right,165,72.5,64.8,58.2,158.9,95.7,70.2,99.5,123.5,134.9,257.1,328.6,260.1,3.106207,>=3,<6.75,<5,<8.3,6.40738,7.53686,<130,70,58,48,64,5,<122,'\'(30.5-inf)\'',>=34,Moderate_Risk
83.9,Right,174.7,61.9,82.4,73.4,175.3,133.3,121.9,89.9,111.5,90,197.4,190.9,134.4,2.631664,>=3,<6.75,<5,<8.3,7.877238,9.755337,<130,82,50,34,52,8,<122,'\'(-inf-30.5]\'',>=34,Moderate_Risk
137.5,Right,189,84.6,113.2,113.9,200.6,134.8,134.8,144.3,141.7,128.1,303.9,279.3,200,2.733452,>=3,>=6.75,>=5,>=8.3,10.724551,15.128617,>=130,70,58,48,70,-2,<122,'\'(-inf-30.5]\'',<34,Moderate_Risk
94.9,Left,181,79,83.3,77,151.9,107.1,79.7,103.7,99.4,95.1,286.5,296.8,247.9,3.126582,<3,<6.75,<5,>=8.3,8.367937,10.594737,<130,62,70,32,63,5,<122,'\'(30.5-inf)\'',<34,Moderate_Risk
101.4,Right,171.6,66,120.3,70.9,217,138.6,125.6,79.6,81.4,67.3,279.6,243.3,233.1,2.890152,>=3,>=6.75,<5,<8.3,8.248579,11.463357,>=130,103,82,40,54,7,>=122,'\'(30.5-inf)\'',>=34,Moderate_Risk
110.4,Left,174,77.1,86.9,80.7,211.8,123.4,130.9,118.1,136,131.9,335.2,361.5,348.9,3.247082,>=3,<6.75,>=5,>=8.3,9.839746,9.300694,>=130,82,68,39,60,10,>=122,'\'(30.5-inf)\'',<34,Moderate_Risk
84.1,Right,180.4,68.5,78.8,88.3,175.9,134.9,114,118.7,109.4,58.2,251.8,242.6,143.7,1.928467,<3,>=6.75,>=5,>=8.3,9.621419,11.844404,<130,60,39,51,51,2,<122,'\'(-inf-30.5]\'',<34,Moderate_Risk
112.8,Right,174.3,70.9,111.9,109.2,175.5,126.5,116.3,118.8,117.2,85,198,179.9,152.3,2.177715,<3,>=6.75,<5,<8.3,6.842781,8.611634,<130,71,60,46,50,15,<122,'\'(30.5-inf)\'',<34,Moderate_Risk
123.7,Right,190.6,81.4,109.3,145,265.2,183.5,180.8,168.6,154.3,160.6,330.6,273.2,283.1,2.576781,<3,<6.75,<5,<8.3,5.387049,7.794426,>=130,89,75,39,70,26,>=122,'\'(-inf-30.5]\'',<34,Moderate_Risk
91.5,Right,176.4,70.5,65.8,58,169.9,115.9,98.3,107,118.1,121,256.8,269.2,222.7,3.160284,>=3,<6.75,>=5,<8.3,6.99453,9.114192,>=130,77,47,32,60,13,>=122,'\'(30.5-inf)\'',>=34,Moderate_Risk
77.6,Right,175.7,80.8,61.3,60.2,132.3,99.4,94.1,90.2,96.3,101.7,261.2,237.4,162.7,2.460396,<3,<6.75,<5,<8.3,6.874715,8.745999,>=130,84,61,37,70,12,>=122,'\'(30.5-inf)\'',>=34,Low_Risk
116.5,Right,173.1,69.3,116.5,105.9,233,137.6,122.6,136.8,162.7,115.7,224.3,266.2,164.9,2.700577,<3,<6.75,<5,<8.3,6.850556,6.880506,>=130,75,53,48,59,16,>=122,'\'(30.5-inf)\'',<34,Low_Risk
113.9,Left,188,79.8,105.2,139.4,201.4,135.1,134.8,154.6,146.9,141.8,342.3,314.2,263.7,2.48183,<3,<6.75,<5,<8.3,5.83312,7.787775,<130,65,52,42,40,18,>=122,'\'(30.5-inf)\'',>=34,Moderate_Risk
129.6,Right,177.2,70.7,123.8,126.9,231.6,177.5,157.6,139.5,125.7,122.3,268.6,279.9,246.1,2.804102,>=3,<6.75,<5,<8.3,7.655502,8.865273,>=130,69,50,42,59,16,>=122,'\'(30.5-inf)\'',>=34,Low_Risk
49.5,Right,164.9,58,41.1,40.8,108.3,74.6,66.2,57.5,56.1,76.6,124.8,111.5,156.6,2.536207,<3,>=6.75,>=5,>=8.3,9.113546,11.244293,<130,72,26,26.5,48,8,>=122,'\'(-inf-30.5]\'',<34,Moderate_Risk
